# Supplementary material for: Single-keratinocyte transcriptomic analyses identify different clonal types and proliferative potential mediated by FOXM1 in human epidermal stem cells
Source: Nat Commun. 2021 May 4;12:2505. doi: 10.1038/s41467-021-22779-9 (PMC8097075; doi:10.1038/s41467-021-22779-9)
Supplement: Supplementary file 2 — Supplementary Data 1 [file 41467_2021_22779_MOESM2_ESM.xlsx]

## Sheet: Sheet1
Supplementary Data 1: Genes comprising the Holoclone signature.
Holoclone signature
TMPO-AS1
TROAP
ERVMER34-1
LOC100288637
CHAF1A
PARP2
C16orf95
PXN-AS1
PTPRG-AS1
SMC4
KIF20A
ALYREF
CDK4
LOC101927746
MPHOSPH9
DDX39A
STAG1
TRAIP
DLEU1
CDKN2C
CDKN3
HMGB1P4
NDC80
TUBGCP3
TACC3
FST
RNASEH2A
ANP32B
RPP30
SIVA1
CENPA
SMC2
SPAG5
CENPE
CENPF
RAD51AP1
EBP
POLD3
POLQ
PLK4
WDR4
NMU
DBF4
SF3A3
KIF2C
RCC1
NUDT21
CNTRL
UBE2C
TOPBP1
CHEK1
CIT
ZWINT
LSM6
PSIP1
WDHD1
MTFR2
CDCA5
OIP5
EXOSC8
CHRNA5
TOE1
CGAS
HAUS1
DIS3L
RMI2
LRRC58
CKS2
FAM129A
RPL39L
SSX2IP
ZNF511
SLC36A4
LRR1
EID2B
TNFAIP8L1
NR2C2AP
CCDC58
CHCHD4
SCLT1
LIN54
PM20D2
FAM92A
PARP1
E2F7
CEP128
KIF18B
DHRS13
ILF3-DT
SPC24
CKAP2L
ARL6IP6
METTL21A
SGO2
SGO1
MBOAT1
CDCA2
ESCO2
ZFP1
C18orf54
DCK
SASS6
DDB2
CCDC138
DDX11
NQO1
DKC1
DNA2
DNMT1
DNMT3B
DPYSL2
DTYMK
DUT
ECT2
ZNF367
ELAVL2
TMEM201
KRTCAP3
CENPV
CENPX
C4orf46
FBL
EZH2
FANCD2
FANCE
FANCB
FANCG
HYLS1
DDIAS
SKA1
SKA3
FEN1
FKBP5
SEPHS1
TPX2
PAXIP1
CEP152
PDS5B
FOXM1
SMC5
DNAJC9
NUP160
NEMP1
NCAPD3
NCAPH
EXOSC2
ITGB3BP
PDSS1
ORC6
NUP62
SNHG1
LSM5
KIF4A
PCSK9
RAD54B
POC1A
ASPM
PHF19
PHGDH
PTTG3P
FBXO5
TIMM10
STEAP1
MTBP
CACYBP
COQ2
RBMX
UTP20
TMEM97
HDHD5
H19
GAS2L3
PIGW
LIN9
TRIM59
FLVCR1
ASTE1
SLC43A3
ATAD2
UBE2T
NXT1
RACGAP1
MSH6
SENP1
PSMC3IP
GPSM2
GUSB
SAC3D1
DONSON
H2AFX
H2AFZ
HELLS
HIP1
HMGB1
HMGB2
HMMR
HNRNPC
HNRNPD
HNRNPH3
HOXA7
BIRC5
SKA2
GEN1
INCENP
ISL1
FAM111B
C5orf34
CENPS
KCNS3
KIF11
KIFC1
KIF22
CENPW
SHISA6
ACAT2
STMN1
LBR
LIG1
EEF1AKMT2
LMNB1
EPCAM
MAD2L1
MAGOH
MCM2
MCM3
MCM4
MCM5
MCM6
MCM7
MEST
METTL1
MICB
MKI67
MLH1
MSH2
NUDT1
MTHFD1
MYBL1
MYBL2
NASP
NEK2
NFYB
NQO2
NPHP1
EID3
GPX8
ORC1
OXCT1
PA2G4
STMN3
GMNN
PCNA
MRTO4
CKLF
NUSAP1
FKBP11
SCARA3
RNF138
HACD3
CTDSPL2
GTSE1
DTL
MTFP1
GINS2
PFAS
NUP54
EXOSC9
MIS18A
POLA1
POLE2
ANLN
PIMREG
NEURL1B
ERCC6L
NUP62CL
NCAPG2
SPDL1
HAUS4
TIPIN
PAK1IP1
PARPBP
MCUB
ZWILCH
CXorf57
MAGOHB
CDCA8
UBR7
TMEM38B
CEP55
CENPQ
PRMT6
FANCI
NEIL3
BRIX1
MIS18BP1
AGPAT5
MNS1
ZGRF1
ABHD10
HJURP
PPT1
MCM10
DHTKD1
CDCA7L
HAUS7
PRIM1
DOCK10
G2E3
DEPDC1
LYAR
NDC1
FAR2
ASF1B
C1orf112
DEPDC1B
CENPJ
CENPN
PBK
SLC25A40
SERTAD4
PRPS2
MDM1
PRTFDC1
KIF15
CHPT1
KNL1
NUP107
THAP11
DANCR
SPC25
TXNDC16
STAMBPL1
CIP2A
USP37
PTPN2
LSM2
BARD1
BCAT1
RAD51
RAD51C
RANBP1
EVA1C
RBBP4
RBBP7
RBL1
RFC2
RFC3
RFC4
RFC5
RPA2
RPA3
RRM1
RRM2
SCN4B
ZBED8
CHTF18
CLSPN
FIGNL1
BLM
CENPK
NCAPG
BLMH
SRSF3
TRA2B
NOM1
NUCKS1
GINS3
MIR924HG
DCLRE1B
STIL
CENPH
MRPL11
SLC2A3
ZBTB8A
SNRPD1
BRCA1
SSRP1
BRCA2
AURKA
TAF5
TCF19
BUB1
TEAD4
BUB1B
TFAM
TK1
TMPO
TNNI2
TOP2A
TTK
TYMS
UNG
USP1
VRK1
WEE1
NSD2
LRP8
ALMS1
SLBP
AUNIP
MIS12
CENPM
TMEM106C
NUP37
KDELC1
DSCC1
DEK
ZSCAN5A
CENPO
THOC6
PAGR1
CENPU
SUV39H2
E2F8
SHCBP1
MFSD13A
BORA
MCMBP
NUP85
ATAD5
WDR76
WLS
DSN1
RMI1
CCDC15
PIF1
MYO19
KLHL15
YEATS4
GPR63
FAM83D
ANP32E
CDT1
REXO5
KIF18A
CHAF1B
CDC7
CDC45
CDCA3
NUF2
BCL2L12
HIST1H4C
RHNO1
CDCA7
HASPIN
BRIP1
MND1
CEP78
SLF1
PSMG3
GINS4
CMSS1
RAD54L
MCM8
PGBD1
TTF2
PSRC1
BUD13
RTN4IP1
LMNB2
PHF5A
GEMIN2
MASTL
PRPF38A
ARHGAP19
HAT1
LRRCC1
LY6D
PSMG1
CTNNAL1
SAP30
GMPS
CCNA2
CCNB1
TIMELESS
WDR34
CCNF
SAPCD2
TAF1A
KLHL13
TICRR
MED30
KNSTRN
PRC1
CCDC34
SMC3
CCNB2
CCNE2
ATP23
EXO1
CENPL
AURKB
PTTG1
TIFA
TEX30
TRIP13
HAUS8
TBC1D31
SFXN1
SNRNP40
H2AFV
KIF23
BAG2
KIF20B
NUP155
MDC1
ESPL1
CEP57
KNTC1
CCP110
PCLAF
DLGAP5
ARHGAP11A
CDK1
MELK
GINS1
DDX46
CDC6
CDC20
NCAPD2
KIF14
CDC25A
CDC25B
CDC25C
HNRNPDL
CASP8AP2
