# Supplementary material for: Single-keratinocyte transcriptomic analyses identify different clonal types and proliferative potential mediated by FOXM1 in human epidermal stem cells
Source: Nat Commun. 2021 May 4;12:2505. doi: 10.1038/s41467-021-22779-9 (PMC8097075; doi:10.1038/s41467-021-22779-9)
Supplement: Supplementary file 3 — Supplementary Data 2 [file 41467_2021_22779_MOESM3_ESM.xlsx]

## Sheet: GSEA results
Supplemetary Data 2: Results of GSEA analysis for bulk and single cell expression data. For each comparison the table reports Normalized Enrichment Score (NES) and False Discovery Rate (FDR).
	Bulk microarray				scRNAseq
	H vs M		H vs P		H vs M		H vs P
Gene set	NES	FDR	NES	FDR	NES	FDR	NES	FDR
A6B1 A6B4 INTEGRIN PATHWAY (PID)	-1.3949	0.40556	-1.57091	0.544505	-1.73312	0.386066	-2.53279	0.00222395
AJDISS 2PATHWAY (PID)	-1.32203	0.359268	-1.49422	0.255482	-0.870782	0.93698	-1.58364	0.14675
ALK1 PATHWAY (PID)	-1.35855	0.364976	-1.19061	0.354302	1.01149	0.650925	-1.21147	0.342218
ALK2 PATHWAY (PID)	NA	NA	NA	NA	NA	NA	NA	NA
ALPHA SYNUCLEIN PATHWAY (PID)	-1.09929	0.581028	-1.47627	0.24959	-0.959588	0.876134	-1.57959	0.146508
AMB2 NEUTROPHILS PATHWAY (PID)	-1.08677	0.575173	-1.24704	0.334012	-0.652298	0.975848	-1.25416	0.326236
ANGIOPOIETIN RECEPTOR PATHWAY (PID)	-1.31852	0.358137	-1.46283	0.237967	0.6915	0.917898	-1.38045	0.235018
ANTHRAX PATHWAY (PID)	-1.74824	0.19698	-1.50683	0.271855	NA	NA	NA	NA
AP1 PATHWAY (PID)	-0.875109	0.705905	-1.01951	0.518452	1.62361	0.130668	-2.89953	0
AR NONGENOMIC PATHWAY (PID)	-0.629078	0.926122	-1.33635	0.276986	-0.755334	0.952394	-1.43341	0.209936
AR PATHWAY (PID)	0.999364	0.5889	0.949784	0.664766	-0.99007	0.841364	-0.7071	0.861175
AR TF PATHWAY (PID)	1.38379	0.16101	1.28121	0.328735	0.584721	0.981655	-0.930175	0.61424
ARF 3PATHWAY (PID)	-1.38744	0.394822	-1.50027	0.271949	0.788132	0.869098	-0.758932	0.816901
ARF6 DOWNSTREAM PATHWAY (PID)	-1.01998	0.608559	-1.28809	0.312358	NA	NA	NA	NA
ARF6 PATHWAY (PID)	-1.46194	0.36912	-1.1574	0.392806	0.876943	0.783763	-1.40348	0.223522
ARF6 TRAFFICKING PATHWAY (PID)	-1.62481	0.200034	-1.408	0.234141	-0.647504	0.968428	-2.33317	0.00683255
ATF2 PATHWAY (PID)	0.955591	0.646956	-0.940675	0.612321	2.96495	0	-1.23182	0.337319
ATM PATHWAY (PID)	1.67676	0.0417996	1.44083	0.164168	2.04684	0.0282927	2.36733	0.00183623
ATR PATHWAY (PID)	1.83256	0.0242485	1.57145	0.0997848	2.70699	0.00020002	3.45814	0
AURORA A PATHWAY (PID)	1.72399	0.0351927	1.59841	0.0990302	1.99509	0.032108	2.62808	0.000191486
AURORA B PATHWAY (PID)	1.67295	0.0398235	1.60247	0.113168	2.89071	0.000112233	4.0275	0
AVB3 INTEGRIN PATHWAY (PID)	-1.38268	0.356314	-1.45956	0.235358	-0.771313	0.965731	-2.73319	0.000505739
AVB3 OPN PATHWAY (PID)	-0.738474	0.832877	-1.46294	0.24729	1.57315	0.152343	-1.98754	0.0295715
BARD1 PATHWAY (PID)	1.54287	0.0761465	1.38721	0.210705	2.07057	0.026318	3.26596	0
BCR 5PATHWAY (PID)	-1.221	0.487615	-0.874554	0.678453	1.63141	0.134306	-0.914149	0.624073
BETA CATENIN DEG PATHWAY (PID)	-0.772718	0.816543	0.872698	0.703899	-0.770413	0.953183	-1.023	0.519294
BETA CATENIN NUC PATHWAY (PID)	-1.08332	0.560767	-1.17589	0.372658	-1.52262	0.460336	-0.878677	0.660007
beta-catenin	NA	NA	NA	NA	NA	NA	NA	NA
BMP PATHWAY (PID)	1.01114	0.579644	0.954345	0.688218	1.92658	0.0397076	-0.645953	0.915643
CASPASE PATHWAY (PID)	1.13226	0.44118	-1.21166	0.344341	1.10443	0.54177	1.0253	0.527621
CD40 PATHWAY (PID)	0.87468	0.733573	-0.966094	0.579896	0.973939	0.673275	-0.894496	0.650786
CD8 TCR DOWNSTREAM PATHWAY (PID)	0.831752	0.761213	-0.975371	0.569918	0.871437	0.773388	-1.43506	0.211638
CD8 TCR PATHWAY (PID)	-1.34032	0.356766	-1.54832	0.334879	0.825446	0.825444	-0.889817	0.653211
CDC42 PATHWAY (PID)	0.771139	0.818573	-1.28138	0.310461	-1.16754	0.718342	-1.14993	0.40854
CDC42 REG PATHWAY (PID)	1.12958	0.435754	1.10081	0.531625	-0.607356	0.981465	-0.673051	0.895342
CERAMIDE PATHWAY (PID)	1.02912	0.558575	-0.91109	0.645163	0.98162	0.678529	-1.07651	0.486551
CIRCADIAN PATHWAY (PID)	NA	NA	NA	NA	NA	NA	NA	NA
CMYB PATHWAY (PID)	1.3098	0.223484	-0.926944	0.629536	-1.12518	0.75499	1.21618	0.361671
CONE PATHWAY (PID)	-1.07958	0.560622	-0.721629	0.846926	NA	NA	NA	NA
CXCR3 PATHWAY (PID)	-1.05749	0.570092	-1.43307	0.222553	-0.711196	0.980015	-0.988236	0.552992
CXCR4 PATHWAY (PID)	-1.0861	0.562097	-1.53452	0.307157	-0.90335	0.917852	-2.16796	0.0162155
DELTA NP63 PATHWAY (PID)	1.11584	0.449049	1.16719	0.452328	1.85472	0.0491637	-2.16604	0.015202
DNA PK PATHWAY (PID)	1.45696	0.112111	1.39354	0.212052	NA	NA	NA	NA
E2F PATHWAY (PID)	1.70984	0.0302379	1.48584	0.143284	2.70055	0.000181836	2.32953	0.00205139
E2F3	1.73654	0.0350212	1.71226	0.0544074	1.38039	0.261783	0.981773	0.55238
ECADHERIN KERATINOCYTE PATHWAY (PID)	-1.25346	0.43722	-1.58694	0.617106	-1.40398	0.5094	-2.15654	0.0148986
ECADHERIN NASCENT AJ PATHWAY (PID)	-1.10092	0.585826	-1.23706	0.334203	-1.57962	0.467579	-1.32242	0.271135
ECADHERIN STABILIZATION PATHWAY (PID)	-1.61237	0.202625	-1.52689	0.25732	-1.62512	0.479618	-2.61142	0.000660091
ENDOTHELIN PATHWAY (PID)	-0.769129	0.815532	-1.43087	0.220174	1.01828	0.648361	-1.89388	0.0434116
EPHA FWDPATHWAY (PID)	-1.12596	0.584361	-1.28792	0.308136	-0.985197	0.834422	-1.72112	0.0972251
EPHA2 FWD PATHWAY (PID)	-1.36706	0.380621	-1.39226	0.246092	0.874825	0.777429	-1.41627	0.214973
EPHB FWD PATHWAY (PID)	-1.36438	0.375089	-1.47389	0.243082	-0.915849	0.925039	-1.65005	0.123074
EPHRINB REV PATHWAY (PID)	-1.09037	0.575993	-1.08344	0.451833	-0.755855	0.965315	-1.21997	0.343789
EPO PATHWAY (PID)	1.16569	0.406141	-0.816371	0.738022	1.33302	0.309458	-1.09431	0.464339
ER NONGENOMIC PATHWAY (PID)	-0.914178	0.655372	-1.443	0.222163	-0.521619	0.994501	-1.52019	0.166752
ERA GENOMIC PATHWAY (PID)	1.41435	0.145617	1.28556	0.33463	-1.40411	0.539055	1.5775	0.107974
ERB GENOMIC PATHWAY (PID)	-1.1855	0.516552	-0.948222	0.60455	NA	NA	NA	NA
ERBB NETWORK PATHWAY (PID)	-1.60266	0.202333	-1.37961	0.247772	NA	NA	NA	NA
ERBB1 DOWNSTREAM PATHWAY (PID)	0.850628	0.752443	-1.34681	0.263192	1.12436	0.517716	-0.918398	0.622402
ERBB1 INTERNALIZATION PATHWAY (PID)	-1.01535	0.610742	-1.32472	0.28345	0.933551	0.707694	-1.24505	0.33323
ERBB1 RECEPTOR PROXIMAL PATHWAY (PID)	-1.33112	0.358269	-1.52732	0.277211	1.03083	0.634546	-1.56958	0.146684
ERBB2	-1.0116	0.604702	-0.810877	0.740467	-1.36475	0.489904	-2.38047	0.00560559
ERBB2 ERBB3 PATHWAY (PID)	0.74222	0.834174	-0.855462	0.69923	-0.731597	0.977338	-1.64187	0.124547
ERBB4 PATHWAY (PID)	-1.13038	0.582663	-1.15563	0.391764	1.04344	0.622015	-1.58641	0.148194
ES1	1.91783	0.0187546	1.75075	0.103243	-2.39589	0.0113341	5.89891	0
ES2	1.79998	0.0287372	1.62545	0.107615	-1.02085	0.843644	2.741	0.000139859
ES-like	1.72205	0.029255	1.47149	0.142577	-3.72373	0	4.33124	0
FAK PATHWAY (PID)	-1.34021	0.34889	-1.4484	0.218725	-0.950766	0.87903	-2.06773	0.0233834
FANCONI PATHWAY (PID)	1.64159	0.0428029	1.48052	0.141289	3.00269	0	3.22801	0
FAS PATHWAY (PID)	0.925434	0.678858	0.951404	0.677788	1.66783	0.121278	1.17714	0.386492
FCER1 PATHWAY (PID)	-1.41437	0.423916	-1.32549	0.286927	1.13038	0.516378	-1.10485	0.453755
FGF PATHWAY (PID)	-1.0428	0.590887	-1.34949	0.268493	0.943695	0.70926	-1.5505	0.153376
FOXM1 PATHWAY (PID)	1.74144	0.0383632	1.51419	0.144337	1.87769	0.0462419	2.5842	0.000250421
FOXO PATHWAY (PID)	1.52501	0.0813526	1.05257	0.574538	-0.806257	0.944725	1.02105	0.52055
FRA PATHWAY (PID)	-1.21684	0.487083	-1.31829	0.285342	1.60981	0.135018	-2.20291	0.0130227
GLYPICAN 1PATHWAY (PID)	-1.33027	0.351678	-1.45171	0.234863	-1.31581	0.544501	-1.91858	0.0400361
GMCSF PATHWAY (PID)	-1.13905	0.58103	-1.00889	0.530622	0.89146	0.776263	-0.934986	0.611538
HDAC CLASSI PATHWAY (PID)	1.542	0.0737968	1.20092	0.418519	-0.593888	0.980403	1.03978	0.534668
HDAC CLASSII PATHWAY (PID)	1.60676	0.0486333	1.18426	0.434985	0.68141	0.920637	1.32386	0.26157
HDAC CLASSIII PATHWAY (PID)	1.04482	0.541382	0.900902	0.702775	1.19121	0.460862	1.1484	0.412377
HEDGEHOG 2PATHWAY (PID)	-0.992253	0.61601	-0.890528	0.657978	NA	NA	NA	NA
HEDGEHOG GLI PATHWAY (PID)	1.60334	0.0482826	1.05623	0.583415	1.20746	0.452879	0.734726	0.89454
HES HEY PATHWAY (PID)	0.809869	0.785011	1.29123	0.338347	0.945823	0.715235	-0.938068	0.617142
HIF	0.874045	0.722477	0.905484	0.710427	2.00544	0.0326989	-2.45845	0.00331761
HIF1 TFPATHWAY (PID)	-1.03091	0.601167	-1.24638	0.331091	-1.11757	0.75223	-1.91732	0.0388086
HIF1A PATHWAY (PID)	-0.970503	0.637602	-1.19329	0.357518	-0.715899	0.987065	-1.0359	0.514074
HIF2PATHWAY (PID)	-1.01507	0.604745	-1.36477	0.265872	-0.69619	0.974208	-1.50153	0.171292
HIV NEF PATHWAY (PID)	1.15487	0.413729	1.01628	0.624242	0.936644	0.712132	1.02579	0.541508
HNF3A PATHWAY (PID)	-0.807836	0.794143	0.783632	0.764497	1.52044	0.173968	1.42873	0.184561
HNF3B PATHWAY (PID)	-0.777427	0.82248	-0.921726	0.633069	1.6333	0.13812	1.37639	0.22015
IFNG PATHWAY (PID)	-1.20045	0.50342	-1.1416	0.399189	0.758864	0.874181	-1.14674	0.404594
IGF1 PATHWAY (PID)	-0.950545	0.648765	-1.31286	0.285241	-1.57451	0.431932	-1.52378	0.170107
IL1 PATHWAY (PID)	-1.53211	0.248674	-1.23236	0.337951	1.48462	0.193896	-1.11459	0.445139
IL12 2PATHWAY (PID)	-1.17745	0.525229	-1.21986	0.337847	1.19521	0.463678	-1.27669	0.312605
IL12 STAT4 PATHWAY (PID)	-1.14793	0.570822	-1.08352	0.45564	NA	NA	NA	NA
IL2 1PATHWAY (PID)	0.764593	0.815519	-1.1057	0.436312	0.709902	0.905041	-1.27254	0.313277
IL2 PI3K PATHWAY (PID)	-1.09574	0.57995	-0.894234	0.657086	-0.660429	0.979258	-0.938036	0.611947
IL2 STAT5 PATHWAY (PID)	-0.948181	0.635074	-1.06951	0.461806	-0.992671	0.87348	-1.38952	0.232929
IL23 PATHWAY (PID)	-1.56223	0.253964	-1.12489	0.413758	NA	NA	NA	NA
IL27 PATHWAY (PID)	-1.64532	0.254076	-1.22851	0.336334	NA	NA	NA	NA
IL3 PATHWAY (PID)	-1.06128	0.569258	-1.12326	0.412976	0.862036	0.780921	0.488196	0.991454
IL4 2PATHWAY (PID)	-0.735983	0.829906	-1.07972	0.449999	-0.816357	0.940382	-0.975908	0.56117
IL5 PATHWAY (PID)	NA	NA	NA	NA	NA	NA	NA	NA
IL6 7 PATHWAY (PID)	-1.40106	0.405684	-1.20847	0.342321	0.976681	0.677685	-1.49926	0.169837
IL8 CXCR1 PATHWAY (PID)	-1.07554	0.554947	-1.52747	0.301831	1.62918	0.131169	0.682498	0.942863
IL8 CXCR2 PATHWAY (PID)	-1.39466	0.39151	-1.56588	0.381336	-0.942769	0.880234	-0.719357	0.852223
ILK PATHWAY (PID)	1.39311	0.156854	-1.14131	0.395837	-1.32388	0.552352	1.50406	0.14488
INSULIN GLUCOSE PATHWAY (PID)	-1.00515	0.598699	-1.2223	0.337889	-1.46379	0.473527	-1.03005	0.518432
INSULIN PATHWAY (PID)	-1.45426	0.370484	-1.49127	0.22511	-1.25882	0.596575	-1.70294	0.103237
INTEGRIN A4B1 PATHWAY (PID)	-1.31767	0.352446	-1.49563	0.267111	-1.61346	0.444454	-1.43093	0.208784
INTEGRIN A9B1 PATHWAY (PID)	-1.3845	0.363254	-1.36415	0.257078	NA	NA	NA	NA
INTEGRIN CS PATHWAY (PID)	-1.25351	0.445479	-1.4281	0.219279	NA	NA	NA	NA
INTEGRIN1 PATHWAY (PID)	-1.4341	0.406168	-1.56822	0.448175	-1.48885	0.456478	-3.77958	0
INTEGRIN2 PATHWAY (PID)	-1.34408	0.358839	-1.2596	0.321584	NA	NA	NA	NA
INTEGRIN3 PATHWAY (PID)	-1.26998	0.419902	-1.3736	0.253705	-1.20181	0.659706	-2.12181	0.0163541
INTEGRIN4 PATHWAY (PID)	NA	NA	NA	NA	NA	NA	NA	NA
INTEGRIN5 PATHWAY (PID)	-1.4118	0.412078	-1.43327	0.228537	NA	NA	NA	NA
KIT PATHWAY (PID)	-1.01055	0.600701	-1.09682	0.447114	0.877841	0.792246	-1.3886	0.230442
LIS1 PATHWAY (PID)	-0.942214	0.640541	-1.14707	0.393759	-0.615643	0.986731	-0.525346	0.981254
LKB1 PATHWAY (PID)	-0.779747	0.825451	-1.75738	0.300622	-1.10363	0.743477	0.630854	0.956672
LPA4 PATHWAY (PID)	0.741969	0.822383	-0.853586	0.697473	NA	NA	NA	NA
LYMPH ANGIOGENESIS PATHWAY (PID)	-1.09103	0.58203	-1.43355	0.234785	-1.09417	0.746078	-1.66941	0.114934
LYSOPHOSPHOLIPATHWAY (PID)	-1.10277	0.590522	-1.27718	0.313027	-0.902159	0.903156	-1.24301	0.332035
MAPK TRK PATHWAY (PID)	1.06431	0.518105	-0.82051	0.737475	1.27291	0.372983	-1.002	0.541649
MET PATHWAY (PID)	-1.11346	0.57632	-1.40268	0.237353	0.57078	0.980512	-1.5766	0.145282
MTOR 4PATHWAY (PID)	-0.956872	0.643855	-1.20951	0.34426	-1.48968	0.490361	-1.35413	0.249778
MYC	1.50039	0.0921904	1.21077	0.447176	-3.27322	0	2.39717	0.00147895
MYC ACTIV PATHWAY (PID)	1.66719	0.0397278	1.42126	0.18124	-2.50547	0.00690141	2.62916	0.000207443
MYC PATHWAY (PID)	1.08717	0.488228	0.708982	0.841797	-1.23792	0.620859	-0.629324	0.923626
MYC REPRESS PATHWAY (PID)	-1.03501	0.599885	-1.05053	0.482412	-1.72482	0.338209	-1.33669	0.263787
NCADHERIN PATHWAY (PID)	-1.42577	0.41116	-1.45629	0.234267	-0.995882	0.886042	-1.43789	0.212868
NCID	-1.75674	0.359759	-1.26089	0.328152	4.05853	0	-2.03848	0.0248961
NECTIN PATHWAY (PID)	-1.63268	0.206639	-1.472	0.236128	-1.37589	0.490715	-2.23269	0.011168
NEPHRIN NEPH1 PATHWAY (PID)	-1.13303	0.585778	-1.1551	0.388886	-0.568467	0.984476	-1.06167	0.489033
NETRIN PATHWAY (PID)	-1.47287	0.358608	-1.49211	0.234497	-0.879024	0.936542	-1.92642	0.0397041
NFAT 3PATHWAY (PID)	1.544	0.0783331	1.06965	0.573651	1.28235	0.367812	0.762863	0.872489
NFAT TFPATHWAY (PID)	-1.12372	0.580683	-1.24777	0.337216	1.24275	0.407711	-2.01403	0.0263108
NFKAPPAB ATYPICAL PATHWAY (PID)	-0.707602	0.859699	-0.674626	0.879396	1.51107	0.177038	-0.926436	0.614759
NFKAPPAB CANONICAL PATHWAY (PID)	-0.949518	0.644465	0.927347	0.687318	1.94656	0.0371864	0.84083	0.765438
NF-kB	-1.23039	0.477016	-1.26358	0.331938	0.515339	0.984643	-1.85053	0.0529601
Normal stem	1.46199	0.111821	1.48696	0.153845	1.964	0.0359545	3.9045	0
NOTCH	-1.6402	0.223651	-1.22719	0.334373	3.98922	0	-3.1864	0
NOTCH PATHWAY (PID)	-0.949057	0.639329	-1.2307	0.336903	-1.07521	0.752741	-0.984807	0.553241
P38 ALPHA BETA DOWNSTREAM PATHWAY (PID)	-0.910205	0.656628	-1.28303	0.312545	1.57402	0.156425	-0.787541	0.780971
P38 ALPHA BETA PATHWAY (PID)	-1.31391	0.351862	-1.35276	0.267225	1.16079	0.475787	-1.36102	0.24637
P38 GAMMA DELTA PATHWAY (PID)	NA	NA	NA	NA	NA	NA	NA	NA
P38 MK2 PATHWAY (PID)	1.57733	0.0592392	-0.682883	0.883277	-1.21168	0.658658	0.592904	0.966581
P38 MKK3 6PATHWAY (PID)	-0.927201	0.66185	0.993819	0.649172	2.00584	0.0348141	1.12663	0.430515
P53 DOWNSTREAM PATHWAY (PID)	0.998471	0.579295	-1.09614	0.444227	2.3218	0.00487065	-1.93601	0.0392866
P53 REGULATION PATHWAY (PID)	1.48928	0.0972787	1.11906	0.528336	1.56804	0.151783	1.43028	0.191005
P73PATHWAY (PID)	1.63929	0.041277	1.20652	0.438285	1.70619	0.104863	-1.06312	0.491815
P75 NTR PATHWAY (PID)	-1.5418	0.245859	-1.66238	0.426497	-1.1348	0.754521	-1.46983	0.186697
PDGFRA PATHWAY (PID)	-1.35129	0.351934	-1.54235	0.316625	-0.836768	0.930357	-1.59448	0.146057
PDGFRB PATHWAY (PID)	-1.07733	0.558038	-1.36427	0.261677	-0.857549	0.918315	-1.69691	0.103079
PI3K PLC TRK PATHWAY (PID)	-0.747275	0.827102	-1.45045	0.229632	-0.991312	0.857187	-1.22531	0.341291
PI3KCI AKT PATHWAY (PID)	1.39827	0.156152	0.987376	0.644501	0.528422	0.990129	1.28007	0.297596
PI3KCI PATHWAY (PID)	-0.958228	0.647747	-0.998335	0.538859	0.773838	0.882302	-1.04823	0.499336
PLK1 PATHWAY (PID)	1.7591	0.0364169	1.57327	0.111414	3.00219	0	3.39603	0
PRL SIGNALING EVENTS PATHWAY (PID)	1.51983	0.0816747	1.20124	0.432917	1.54812	0.157853	1.11211	0.43818
PS1 PATHWAY (PID)	-0.916545	0.656906	-1.08156	0.450677	-0.685429	0.974778	-1.05794	0.489666
PTP1B PATHWAY (PID)	-1.18692	0.52238	-1.16799	0.380379	-1.38001	0.506473	-1.21348	0.34712
RAC1 PATHWAY (PID)	-0.918	0.66033	-1.37989	0.252553	1.0537	0.622544	-0.73642	0.842035
RAC1 REG PATHWAY (PID)	-0.817795	0.791598	-0.999447	0.541383	0.764308	0.886637	-0.723325	0.853672
RANBP2 PATHWAY (PID)	NA	NA	NA	NA	NA	NA	NA	NA
RAS	-1.38645	0.371326	-1.3226	0.28257	3.36787	0	-3.04244	0
RAS PATHWAY (PID)	-1.59425	0.20114	-1.13067	0.408577	-1.39813	0.495579	-2.06605	0.0226228
RB 1PATHWAY (PID)	1.48606	0.0961203	1.10309	0.542995	-1.42617	0.521374	1.58434	0.109491
REELIN PATHWAY (PID)	-0.968729	0.634489	-1.15301	0.388568	-0.707972	0.971448	-1.23548	0.337015
REG GR PATHWAY (PID)	0.788566	0.805516	-1.21718	0.339137	1.8581	0.0504122	1.20689	0.361058
RET PATHWAY (PID)	-1.11577	0.579652	-1.41345	0.228518	-0.867485	0.912044	-1.42667	0.20888
RETINOIC ACID PATHWAY (PID)	1.33347	0.203043	0.891348	0.703253	0.594344	0.985189	-0.811185	0.750304
RHOA PATHWAY (PID)	-0.923585	0.656492	-1.20461	0.343843	0.800719	0.858157	-1.07383	0.48107
RHOA REG PATHWAY (PID)	-0.808426	0.799945	-1.0656	0.463758	1.17959	0.453911	-1.51282	0.168832
RHODOPSIN PATHWAY (PID)	-1.00797	0.599662	0.836333	0.730977	NA	NA	NA	NA
RXR VDR PATHWAY (PID)	-1.02147	0.612554	-1.38283	0.252412	-1.08977	0.738167	-1.52298	0.167482
S1P META PATHWAY (PID)	-0.979877	0.632778	-1.2461	0.327599	0.995754	0.671184	-1.07527	0.483512
S1P S1P1 PATHWAY (PID)	-1.55453	0.252419	-1.44856	0.225554	NA	NA	NA	NA
S1P S1P2 PATHWAY (PID)	1.3614	0.179806	-0.909592	0.642715	1.38298	0.265053	-1.36232	0.248763
S1P S1P3 PATHWAY (PID)	-0.754143	0.824195	-1.29876	0.30397	1.17963	0.462277	-1.3154	0.275584
S1P S1P4 PATHWAY (PID)	NA	NA	NA	NA	NA	NA	NA	NA
SHARP1	0.933922	0.675439	0.808395	0.759033	0.830185	0.82755	-1.21304	0.343838
SHP2 PATHWAY (PID)	-1.17229	0.528144	-1.26346	0.327617	0.748029	0.870474	-1.5073	0.170228
SMAD2 3NUCLEAR PATHWAY (PID)	1.2952	0.23457	-0.897729	0.6566	1.56762	0.147795	0.991563	0.551262
SMAD2 3PATHWAY (PID)	1.62717	0.0443716	1.44882	0.162505	1.46474	0.200843	0.676898	0.928242
SRC	-0.884791	0.694939	0.877381	0.710844	0.711491	0.91296	-1.85478	0.0533047
STAT3	NA	NA	NA	NA	NA	NA	NA	NA
SYNDECAN 1 PATHWAY (PID)	-1.36086	0.370903	-1.39	0.245027	-1.31348	0.527277	-3.26462	0
SYNDECAN 2 PATHWAY (PID)	-1.29758	0.374515	-1.41933	0.228489	-1.11426	0.739221	-2.03553	0.0244982
SYNDECAN 3 PATHWAY (PID)	-1.4913	0.332526	-1.35423	0.269867	NA	NA	NA	NA
SYNDECAN 4 PATHWAY (PID)	-1.55192	0.240244	-1.26	0.325254	-1.04744	0.79718	-1.8449	0.0531184
TAP63 PATHWAY (PID)	-1.21294	0.486825	-1.29862	0.299832	1.41552	0.236225	-1.63153	0.126971
TCF4	1.65819	0.0390664	1.56168	0.0996427	-1.54663	0.450565	3.29355	0
TCPTP PATHWAY (PID)	-0.837751	0.764624	-1.19239	0.355009	-0.87042	0.921418	-1.32789	0.268694
TCR CALCIUM PATHWAY (PID)	-0.926887	0.656483	-1.02962	0.507726	0.982652	0.686461	-1.49603	0.169611
TCR JNK PATHWAY (PID)	NA	NA	NA	NA	NA	NA	NA	NA
TCR PATHWAY (PID)	-1.40979	0.400885	-1.49247	0.245856	0.760517	0.882068	-0.880988	0.661592
TCR RAS PATHWAY (PID)	NA	NA	NA	NA	NA	NA	NA	NA
TELOMERASE PATHWAY (PID)	1.66619	0.0374438	1.38591	0.202363	1.18332	0.464419	1.70646	0.0638287
TGF-beta A	-1.35685	0.358955	-1.23729	0.337883	1.43751	0.220308	-2.13443	0.0160047
TGF-beta B	-1.06761	0.563248	-1.09198	0.446525	-1.14532	0.751789	-1.283	0.309
TGF-beta C	-1.38694	0.382523	-1.31576	0.284991	-0.784545	0.955832	-2.29883	0.0086214
TGFBR PATHWAY (PID)	-1.08615	0.569098	-1.41829	0.224486	1.04891	0.621665	-0.8349	0.721226
THROMBIN PAR1 PATHWAY (PID)	-0.765962	0.813532	-1.3472	0.267226	-0.665501	0.985874	-1.02793	0.51635
THROMBIN PAR4 PATHWAY (PID)	NA	NA	NA	NA	NA	NA	NA	NA
TNF PATHWAY (PID)	-0.777195	0.816374	0.861082	0.70736	1.47043	0.200609	-1.25448	0.329997
TOLL ENDOGENOUS PATHWAY (PID)	-1.35214	0.35952	-1.03356	0.505193	NA	NA	NA	NA
TRAIL PATHWAY (PID)	-0.977379	0.630881	-0.792802	0.760835	1.92364	0.0385808	-0.99066	0.554112
TRKR PATHWAY (PID)	-1.66938	0.250035	-1.33107	0.281071	-0.840961	0.937361	-1.5674	0.144922
Tumorigenic stem	1.72329	0.0316317	1.36916	0.217149	-0.913784	0.912213	1.78047	0.0464714
TXA2PATHWAY (PID)	0.91874	0.678422	-1.55934	0.344821	-0.460434	0.995736	-1.16679	0.390776
UPA UPAR PATHWAY (PID)	-1.71368	0.197716	-1.39715	0.241274	-1.26261	0.610982	-1.81224	0.0622474
VEGF VEGFR PATHWAY (PID)	NA	NA	NA	NA	NA	NA	NA	NA
VEGFR1 2 PATHWAY (PID)	-1.12281	0.574093	-1.51211	0.277774	-0.828826	0.930386	-1.18845	0.367411
VEGFR1 PATHWAY (PID)	0.900869	0.698516	-0.837973	0.715802	0.757687	0.866224	-1.14726	0.408262
WNT	NA	NA	NA	NA	NA	NA	NA	NA
WNT CANONICAL PATHWAY (PID)	-0.800379	0.799073	0.791575	0.767761	-0.788351	0.963247	-1.02271	0.515071
WNT NONCANONICAL PATHWAY (PID)	0.714866	0.843732	-0.858967	0.698774	0.59658	0.994	-1.60558	0.141661
WNT SIGNALING PATHWAY (PID)	0.847448	0.746335	-0.679688	0.880724	NA	NA	NA	NA
YAP conserved	1.62611	0.0424126	1.49575	0.153541	2.90068	0.000126263	1.91044	0.023518
YAP/TAZ	1.85975	0.0231368	1.71227	0.0814494	6.51451	0	8.39803	0
