# Supplementary material for: Single-keratinocyte transcriptomic analyses identify different clonal types and proliferative potential mediated by FOXM1 in human epidermal stem cells
Source: Nat Commun. 2021 May 4;12:2505. doi: 10.1038/s41467-021-22779-9 (PMC8097075; doi:10.1038/s41467-021-22779-9)
Supplement: Supplementary file 7 — Source Data [file 41467_2021_22779_MOESM7_ESM.zip]

Archive with 4 entries (4 files):
- 10_source data.xlsx
- __MACOSX/._10_source data.xlsx
- 11_uncroppedBlots-NCOMMS-20-44258A_rev.pdf
- __MACOSX/._11_uncroppedBlots-NCOMMS-20-44258A_rev.pdf
