# Supplementary material for: Single-keratinocyte transcriptomic analyses identify different clonal types and proliferative potential mediated by FOXM1 in human epidermal stem cells
Source: Nat Commun. 2021 May 4;12:2505. doi: 10.1038/s41467-021-22779-9 (PMC8097075; doi:10.1038/s41467-021-22779-9)
Supplement: Supplementary file 7 — Source Data [file 41467_2021_22779_MOESM7_ESM.zip › 10_source data.xlsx]

## Sheet: Fig. 1d
Fig. 1d: qRT-PCR quantification of the mRNA levels of some of the genes comprised in the holoclone signature (ANLN, AURKB, CCNA2, CKAP2L, FOXM1, HMGB2 and LMNB1) (n=5 holoclones and 5 meroclones). Expression levels were normalized per GAPDH and are given relative to one meroclone (arbitrarily set to 1). Holoclones and meroclones are identified with red and light blue columns, respectively. Min to…
		Holo					Mero
		K49 1	K49 2	K49 3	K52 1	K52 2	K49 4	K49 5	K49 6	K52 3	K52 4
	ANLN	4.41409	3.22699	3.70495	1.72568	1.49632	1	2.0531	1.79286	1.16877	1
	AURKB	5.62658	6.01406	6.86594	3.74621	4.28211	1	2.26164	2.00724	1	1.41475
	CCNA2	7.31056	9.77122	6.92915	1.95214	1.90413	1	2.98047	2.17862	1	0.769243
	CKAP2L	5.54368	3.73568	3.99087	1.96104	1.54419	1	2.12926	1.63887	1.2154	1
	FOXM1	5.69426	4.70997	4.30337	2.36055	2.45379	1	2.554	1.60645	1	0.719832
	HMGB2	6.08917	4.87105	4.5836	1.98207	1.89491	1	2.44712	1.76078	1.59937	1
	LMNB1	7.52109	6.38574	6.38574	3.85327	3.54166	1	2.92187	1.78262	1	1.17053

## Sheet: Fig.1e
Fig. 1e: Gene ontology (GO) analysis of the genes upregulated (see panel C) in holoclones as compared to meroclones (blue bars) and to paraclones (grey bars). Histograms represent –log10 of the Benjamini-Hochberg corrected p-value
		Benjamini P-value
		HvsM	HvsP
	GO:0007049~cell cycle	4.80924e-92	3.14146e-67
	GO:0006281~DNA repair	1.73089e-35	6.99494e-32
	GO:0007059~chromosome segregation	1.02501e-37	2.54587e-30
	GO:0007051~spindle organization	2.03282e-23	4.13158e-21

## Sheet: Fig. 2e
Fig.2e: qRT-PCR quantification of the mRNA levels of some of the genes comprised in the holoclone signature (ANLN, AURKB, CCNA2, CKAP2L, FOXM1, HMGB2 and LMNB1) (n=6 holoclones and 6 meroclones) on clones generated from K86 and K82 primary cultures. Expression levels were normalized per GAPDH and given relative to one meroclone (arbitrarily set to 1). Holoclones and meroclones are identified with…
		Holo						Mero
		K82 1	K82 2	K82 3	K86 1	K86 2	K86 3	K82 4	K82 5	K82 6	K86 4	K86 5	K86 6
	ANLN	3.97617	2.43211	2.25514	2.35973	2.57826	2.55673	1.93024	1.31773	1	1	0.60667	0.601545
	AURKB	4.98338	2.79298	2.90944	3.16982	8.58561	8.36552	1.42312	0.816215	1	1	1.43104	0.913995
	CCNA2	6.93022	3.73127	2.83243	1.42333	3.8709	3.43291	1.99477	1.07189	1	1	0.935572	0.547069
	CKAP2L	3.68564	2.6031	2.16466	3.4219	4.03664	3.69099	1.64718	1.00794	1	1	0.765057	0.740352
	FOXM1	5.17755	3.05777	2.88786	4.41786	5.77573	5.18042	1.40892	1.21391	1	1	1.03453	1.05007
	HMGB2	4.89809	2.69618	2.98178	2.14354	4.09005		0.84993	0.678668	1	1	0.66411	1.27285
	LMNB1	8.21876	4.67427	3.62387	5.16796	7.85242	5.68037	1.69458	1.34558	1	1	1.47102	0.817812

## Sheet: Fig. 4c
Fig. 4c Left: clonal analysis of shRNA-transduced clonogenic keratinocytes (see Methods) from cultures initiated from 3 different biopsies of healthy skin (K5, K52 and K71). The percentage of holoclones, meroclones and paraclones is indicated in red, light blue and grey columns, respectively (n = 346 clones analysed).
			Percentage
			Holo	Mero	Para
	K5	shC	3.28	39.34	57.38
		shF1	0	33.33	66.67
		shF5	0	13.04	86.96
	K52	shC	17.5	47.5	35
		shF1	8.8	44.1	47.1
	K71	shC	8.3	35	56.7
		shF1	0	28.9	71.1

## Sheet: Fig. 4f
Fig. 4f: clonal analysis of CNT and FOXM1-transduced clonogenic keratinocytes (see Methods) performed at passage 3 (p3) and at passage 6 (p6) and 8 (p8) of cultures initiated from 3 different biopsies of healthy skin (K38, K49 and K57). The percentage of holoclones, meroclones and paraclones is indicated in red, light blue and grey columns, respectively (n = 253 clones analyzed).
		Percentage
		Holo	Mero	Para
	K38-p3	10	80	10
	K38-CNT	0	63	37
	K38-FOXM1	13.2	52.8	34
	K49-p3	10	80	10
	K49-CNT	0	67	33
	K49-FOXM1	10	79	11
	K57-CNT	0	55	45
	K57-FOXM1	17	57	26

## Sheet: Fig. 5a
Fig. 5a: Box-plot showing the diameter of colonies stained after 5 days of cultivation of CNT or FOXM1-transduced keratinocytes both transfected with control (siCTR) and YAP-specific (siY#1) siRNA. Data from one representative experiment. Enforced FOXM1 rescued the colony growth potential impaired by downregulation of YAP
	Colony diameter (mm)
	CNT-siCTR	CNT-siY#1	FOXM1-siCTR	FOXM1-siY#1
	62.39	25.31	65.05	93.28
	40.82	31.63	32.84	98.21
	100.46	50.24	64.5	89.87
	75.11	34.43	33.68	100.28
	53.49	25.08	37.12	78.9
	51.76	15.62	72.37	57.63
	99.63	33.63	57.72	85.29
	85.29	38.01	67.29	142.48
	81.86	37.2	32.31	157.23
	58.95	39.62	45.74	80.92
	78.25	28.97	79.99	40.01
	54.49	42.09	84.34	27.05
	50.66	43.38	47.55	68.68
	50.69	34.18	71.19	79.13
	65.29	38.77	40.56	38.47
	43.07	32.72	56.58	53.89
	61.89	29.06	95.5	85
	48.33	33.65	81.3	50.99
	91.54	45.67	65.34	59.64
	68.45	54.98	63.05	52.56
	81.43	29.56	135.21	75.68
	79.26	55.71	60.02	73.84
	43.06	44.56	72.19	39.84
	36.75	25.12	57.74	61.5
	58.77	25.29	53.19	67.39
	56.72	21.14	93.77	55.27
	52.37	33.99	77.39	78.69
	126.96	36.22	84.91	35.61
	61.12	50.73	178.24	58.3
	88.69	48.58	124.48	34.68
	92.2	31.35	131.51	71.49
	101.96	21.16	34	113.53
	87.16	22.79	60.6	134.98
	57.87	21.5	92.01	48.1
	39.02	29.26	107.68	58.18
	47.68	31.7	116.25	41.64
	38.69	36.51	129.72	77.64
	63.25	29.22	136.34	84.46
	99.39	25.8	167.76	56.79
	135.28	49.7	100.8
	128.73	70.42	90.58
		52.5	80.15
		35.27	116.49
		28.79	83.48
		42.99	121.28
		41.91

## Sheet: Fig. 5b
Fig. 5b: qRT-PCR on mRNAs obtained from keratinocytes transfected with control (siCTR) and YAP-specific (siY#1, siY#2) siRNA. Expression levels of YAP1, FOXM1 and CTGF were normalized per GAPDH and given relative to siCTR (arbitrarily set to 1) (n = 2 biological replicates derived from independent human primary keratinocyte cultures, indicated with dots and squares, respectively).
		siCTR		siY#1		siY#2
		K52_1	K52_2	K52_1	K52_2	K52_1	K52_2
	YAP1	1	1	0.0498153	0.125592	0.0505798	0.102238
	FOXM1	1	1	0.264069	0.273505	0.302607	0.332956
	CTGF	1	1	0.133913	0.350611	0.240015	0.566062

## Sheet: Fig. 5d
Fig. 5d: qRT-PCR on mRNAs obtained from keratinocytes treated with Verteporfin (VP 5mM) or vehicle (DMSO) for the indicated time. Expression levels of FOXM1 and CTGF were normalized per GAPDH and given relative to DMSO, 8 hours (arbitrarily set to 1) (n = 2 biological replicates derived from independent human primary keratinocyte cultures, indicated with dots and squares, respectively).
		DMSO 8h		VP 8h		DMSO 24h		VP 24h
		K65	K5	K65	K5	K65	K5	K65	K5
	FOXM1	1	1	0.265707	0.466994	0.932631	0.642654	0.190049	0.167423
	CTGF	1	1	0.0873353	0.107667	0.916671	0.780875	0.112904	0.0514575

## Sheet: Fig. 5e
Fig. 5e: ChIP-qPCR showing YAP binding to the indicated sites in human primary keratinocytes. Relative DNA binding was calculated as fraction of input and given relative to negative region (HBB) arbitrarily set to 1; data from 4 independent biological replicates indicated with different shapes.
		anti-YAP				anti-TEAD
		K81p4	k58p3	K89p2	K89p2-B	k58p3	K89p2	K89p2-B
	CTGF	2.68	1.8	2.91	7.493	14.4
	FOXM1-69	7.33	4.54	2.1	3.311	2.31	5.43	7.72
	FOXM1-652	4.72	2.08	9.09	3.346	1.74	7.39	3.59
	HBB	1	1	1	1	1	1	1

## Sheet: Fig. 7a
Fig. 7a: Calculation of cumulative cell doublings in JEB, LAMB3-corrected, YAP-transduced, FOXM1-transduced JEB cultures derived from 1 representative experiment. Number of cell doublings was calculated as described in Methods.
		TOT CELL DOUBLINGS	passaggio post trasduzione
			3	4	5	6	7	8	9	10	11	12	13	14	15	16	17	18	19	20	21
	YAP	127.916	6.3	6.7	4.54357	8.00557	7.37698	7.31022	7.88132	6.86125	5.72887	6.78536	6.39512	6.57018	7.47025	7.79219	6.4881	5.4402	6.55439	7.51388	6.19809
	FOXM1	125.479	6.3	6.7	3.68491	6.59669	7.56081	6.85741	8.01487	7.32824	6.81909	7.08635	8.56285	7.33207	7.07672	7.80762	7.18344	7.13462	7.76533	5.66823	0
	L3	137.476	6.3	6.7	7.93191	7.14832	7.95398	8.05907	7.52084	7.89557	5.77429	6.89332	6.32206	7.38098	8.29694	8.0222	6.80981	7.80675	7.13043	6.89745	6.6325
	NT	93.4036	6.3	6.7	7.10002	7.82028	7.21507	7.51549	7.62438	8.79605	6.41749	7.52593	7.80066	7.15484	5.43341	0	0	0	0	0	0

[truncated: 14 more sheets: Fig. 7c, Suppl. Fig. 1a, Suppl. Fig. 1c, Suppl. Fig. 1d, Suppl. Fig. 2d, Suppl. Fig. 2f, Suppl. Fig. 3a, Suppl. Fig. 3c, Suppl. Fig. 3d, Suppl. Fig. 3f, Suppl. Fig. 4a, Suppl. Fig. 4d, Suppl. Fig. 4e, Suppl. Fig. 5a]
